# Supplementary material for: The Effect of JAK1/2 Inhibitors on HIV Reservoir Using Primary Lymphoid Cell Model of HIV Latency
Source: Front Immunol. 2021 Aug 31;12:720697. doi: 10.3389/fimmu.2021.720697 (PMC8438319; doi:10.3389/fimmu.2021.720697)
Supplement: Supplementary file 1 [file DataSheet_1.xlsx]

## Sheet: L+ vs P
TopGene_anova SINGULAR analysis
GeneName	Anova.pValue	Latent+.Average	Productive.Average	Delta (Productive - Latent+)
DF_Gag	3.12e-34	0.215713	3.36956	3.15385
DF_Tat_Trs_Env_region	1.19e-33	0	2.8303	2.8303
DF_HXB2_3'	1.04e-29	0.519135	3.56097	3.04183
DF_Pol	1.55e-28	0.288765	3.00102	2.71225
DF_R_(orf)	5.58e-18	0	1.53687	1.53687
HSP90AB1	1.67e-06	1.76136	0.846407	-0.91495
LAPTM5	3.31e-06	1.15083	1.93051	0.77968
SLC25A5	3.58e-06	1.48361	0.70603	-0.777579
H3F3B	1.85e-05	1.96831	1.2248	-0.743506
SNRPE	1.93e-05	0.973109	0.42247	-0.550639
RPL37P23	2.45e-05	3.10756	3.77775	0.670194
RP11-17A4.1	2.98e-05	3.38725	3.9713	0.584043
PTMA	3.72e-05	2.90083	1.86182	-1.03901
RHOC	6.11e-05	0.351402	0.928659	0.577257
SNRPD1	7.95e-05	1.11307	0.535691	-0.577376
SNRPD3	8.89e-05	0.857327	0.379796	-0.477531
RP11-262D11.2	9.41e-05	1.11131	1.92336	0.812049
TUBA1B	9.89e-05	2.77007	1.59531	-1.17477
HNRNPDL	0.000112216	0.945629	0.449679	-0.495949
RPL22L1	0.000147085	0.886794	0.377039	-0.509755
SNRPGP10	0.000157273	1.0285	0.507138	-0.521361
FBL	0.000165121	1.1155	0.586948	-0.52855
PTMAP5	0.000166682	1.5382	0.906831	-0.631366
ATF4	0.000169165	1.48032	0.862419	-0.617896
HIST1H1E	0.00018393	0.695525	0.220411	-0.475114
RP11-543P15.1	0.000202229	3.16528	3.73875	0.573473
RPL39P3	0.000216573	1.24087	1.815	0.574128
CALM3	0.000253608	0.889689	0.440691	-0.448997
RPS19P1	0.000268319	0.61805	1.1225	0.504448
RPL37P2	0.000309827	1.09295	1.78933	0.696372
RARRES3	0.000326638	0.365895	0.932989	0.567094
RPS15AP1	0.000339979	3.09739	3.6352	0.537812
RPS19P3	0.000369461	1.78422	2.35552	0.571293
HSP90AB3P	0.000389616	0.809435	0.340427	-0.469008
EEF1DP5	0.000413666	0.702308	1.19487	0.492566
HIST1H1D	0.000433462	1.24277	0.545317	-0.697455
HIST1H1C	0.000444049	1.02382	0.419681	-0.604141
MT-ND1	0.000451961	5.93431	5.14679	-0.78751
PFN1	0.000471158	3.22737	2.23205	-0.995313
RPL39	0.000490836	1.64996	2.31374	0.663773
COMMD6	0.000525671	0.758837	1.26875	0.509916
SHMT2	0.000621812	0.872665	0.422281	-0.450384
TUBBP1	0.000629998	1.02397	0.490852	-0.533121
MT-RNR1	0.000635957	6.49848	5.84461	-0.653874
MT-ND2	0.000652965	5.49431	4.77618	-0.718127
EIF3K	0.000659466	1.02252	0.567149	-0.455372
RPS27L	0.000685403	0.567115	1.12989	0.562771
RAN	0.000704799	2.31659	1.59699	-0.719599
RP11-442A13.1	0.000724056	1.19698	1.84409	0.647106
SNRPG	0.000732387	1.64244	1.00606	-0.636386
MT-CO2	0.000761662	6.08399	5.36479	-0.719195
RPS15AP38	0.000778664	1.75477	2.54211	0.78734
MCM7	0.000889469	0.953782	0.46961	-0.484172
RPS21P4	0.000935631	2.37425	2.95372	0.579471
OAZ1	0.00106354	1.88737	1.3698	-0.517564
RPS27	0.00121469	4.63949	4.98208	0.342593
HIST1H4C	0.00129216	3.7143	2.50791	-1.20639
RPL13AP6	0.00131724	1.85764	2.44665	0.58901
MT-ND4L	0.00142183	3.33375	2.57753	-0.756212
POMP	0.00153363	1.29884	0.809055	-0.489784
EIF2S2	0.00173462	1.04173	0.589116	-0.452619
RP11-169K16.8	0.00194177	1.87262	2.47317	0.600551
TUBA4A	0.00204351	1.12473	0.637104	-0.487628
SC22CB-1E7.1	0.00204482	2.92334	3.43475	0.511409
HNRNPA1	0.00207363	2.57761	1.98128	-0.59633
MT-ND4	0.00209292	6.70621	6.11626	-0.589949
TXN	0.00223775	1.75034	1.18631	-0.56403
PPIA	0.0023804	4.14539	3.53725	-0.608133
RP11-832N8.1	0.0024377	1.41874	1.90313	0.484385
VDAC1	0.00283969	0.921675	0.524392	-0.397283
STMN1	0.00332349	1.99081	1.28661	-0.704204
UBE2D3	0.0033859	0.890551	0.516174	-0.374377
RBX1	0.0034393	0.969388	0.581313	-0.388075
RP11-332E4.1	0.00351757	1.70377	2.22231	0.518538
CTA-276O3.4	0.00359838	2.8692	3.41305	0.543844
LSM7	0.0036293	0.830707	0.465144	-0.365563
ANP32B	0.00371422	0.875353	0.468967	-0.406385
CFL1	0.00376981	3.32477	2.74706	-0.577712
PGK1	0.00387631	2.58107	1.97426	-0.606816
RP11-112J1.1	0.00387705	1.64202	2.18737	0.545352
H2AFZ	0.00388876	1.80854	1.19419	-0.614357
RPS2P46	0.00402996	1.20426	0.759605	-0.444654
AC107983.4	0.00405056	1.00401	1.48824	0.484233
RPS6	0.00425792	4.17374	3.71983	-0.453909
ATP5B	0.00444646	1.46822	1.00237	-0.465847
HSPA5	0.00449408	0.716917	0.345387	-0.37153
MT-ND3	0.00455379	5.51749	4.91243	-0.605059
NEAT1	0.00488723	0.59617	1.13181	0.535642
RPL34P33	0.004912	0.972355	1.54076	0.568402
KLRB1	0.00492521	0.239866	0.687528	0.447662
RP5-857K21.11	0.00498383	1.75022	1.15399	-0.596227
MT-CO3	0.00500115	6.50683	5.95447	-0.552364
RPL23A	0.00532235	1.30541	1.95015	0.644735
RPS15AP24	0.0055661	0.598457	1.04604	0.447583
U2AF1	0.00570888	0.907247	0.53699	-0.370257
VDAC2	0.00585779	0.913615	0.547068	-0.366547
RP11-715J22.1	0.00594606	1.67679	2.22247	0.545677
RP11-389O22.4	0.00604269	0.513716	0.869188	0.355472
IL2RA	0.00604448	1.32297	0.789142	-0.533828
RPS15AP11	0.00614768	1.4373	2.08055	0.643256
ATP5J2	0.00626601	1.53335	1.0641	-0.469249
RP11-1042B17.1	0.00629248	0.720784	1.19124	0.470454
HMGB2	0.00641131	1.06423	0.582045	-0.482183
SERBP1	0.00653663	1.015	0.596348	-0.418651
RPS23P8	0.0065484	2.27614	2.74012	0.463982
CTD-2270N23.1	0.00658512	0.583546	0.977522	0.393976
RPL18AP3	0.00702108	2.64886	3.06774	0.418878
RP11-345K20.2	0.00726239	0.674083	1.06974	0.395654
SNRPB	0.00731349	1.58953	1.11615	-0.473382
RP11-84A1.1	0.00737701	0.546278	0.999297	0.453019
RP5-1052M9.1	0.00742259	2.19171	2.74955	0.557845
MYL6	0.00830582	3.25156	2.75627	-0.495283
COX7B	0.00836963	0.876178	0.539337	-0.336841
MT-ND5	0.00837656	5.19008	4.50151	-0.688569
COX6A1	0.00840125	1.14667	0.758187	-0.388487
SEC61G	0.0086876	1.17906	0.764425	-0.414634
RP11-234A1.1	0.00869678	3.60532	4.01681	0.411497
RPS11P5	0.00901159	1.85797	2.26016	0.40219
AC004453.8	0.00936555	2.78319	3.13856	0.355361
SUB1	0.00941355	1.53097	1.06644	-0.464539
S100A11	0.010017	2.29218	1.79852	-0.493662
RP11-367G18.2	0.0100605	0.636262	1.00583	0.369571
MT-ATP8	0.0104659	2.32159	1.72709	-0.594501
CHCHD2	0.010623	2.49161	1.92641	-0.565204
AC022431.1	0.0107705	0.860469	1.23671	0.37624
CCND2	0.0108037	0.837365	0.482268	-0.355097
EIF5A	0.0109875	1.48081	0.983383	-0.497426
PSMB9	0.0111194	1.79316	1.33754	-0.455616
MT-ATP6	0.0112336	6.01671	5.53195	-0.48476
AC002075.4	0.0112779	0.450417	0.840022	0.389605
TUBB4B	0.0112785	1.08116	0.600352	-0.480807
TBCA	0.0113523	0.891734	0.566354	-0.32538
LPXN	0.0114293	0.548717	0.927245	0.378528
HSPB1	0.0120434	0.403098	0.770915	0.367817
RPL21P75	0.0122231	0.624001	1.02919	0.405186
TK1	0.0125722	0.953188	0.566232	-0.386956
RPL4	0.0138987	3.83424	3.3802	-0.454038
RPL30P4	0.0142921	0.892754	1.32896	0.436206
RPL34P34	0.0143562	0.651279	1.04505	0.393769
MIR4426	0.0144677	1.11398	1.54162	0.427634
ABRACL	0.0146783	1.28414	0.901162	-0.382975
AC016739.2	0.0153361	3.99608	4.36142	0.365346
RPS26P31	0.0155211	0.667505	1.12597	0.458469
RP11-889L3.1	0.0157229	1.981	2.37262	0.391618
TPI1	0.0158839	2.829	2.3093	-0.519693
TYMS	0.01624	1.11233	0.677039	-0.435295
RP11-159H22.1	0.0164454	1.60926	2.06161	0.45235
FTH1	0.0166596	2.50781	1.904	-0.603812
HLA-DPB1	0.0172762	0.576784	1.00443	0.42765
RPS2	0.0179277	5.06818	4.11573	-0.952451
SLC25A3	0.0182279	1.0638	0.709851	-0.353946
NDUFB8P2	0.0182371	1.02328	0.699502	-0.32378
MT-CYB	0.0188089	5.80377	5.34273	-0.46104
RPS15A	0.0188646	4.66594	4.93909	0.273155
HSP90AA1	0.019212	1.9522	1.47256	-0.479645
GPI	0.0196526	1.55158	1.13236	-0.419215
RPS24	0.0198957	4.68143	4.30416	-0.377274
RP11-50D9.1	0.0199393	0.764347	1.17796	0.413608
ARPC3	0.0200756	2.06169	1.67061	-0.391081
EEF1D	0.0203131	1.80857	2.18911	0.380537
RP11-761N21.2	0.020711	0.942011	1.31786	0.375846
SNRPF	0.0212902	1.23053	0.877141	-0.353384
CCT7	0.0213042	0.890881	0.57316	-0.317721
CTD-3035D6.1	0.0213355	3.93048	4.26458	0.334104
PHB2	0.0217144	0.995748	0.669877	-0.325871
OASL	0.0217993	0.254525	0.623944	0.369419
NDUFB8	0.0218496	1.62262	1.22814	-0.394483
RP5-837I24.5	0.0221648	0.527189	0.841652	0.314463
PSMD8	0.0230782	0.877625	0.569127	-0.308498
CD74	0.0235991	3.2814	3.83212	0.550717
FDPS	0.0236633	0.954106	0.618528	-0.335578
RP11-51O6.1	0.0236985	2.75098	3.09791	0.346926
RPS18P12	0.0244117	2.96149	3.34106	0.379575
RP11-445N18.3	0.0254917	1.58308	1.99665	0.41357
RP11-159C21.4	0.0257056	2.33802	2.70193	0.36391
RP11-864N7.2	0.0257282	2.50187	2.87352	0.371655
TMSB4X	0.025742	7.1391	6.73712	-0.40198
HLA-DRA	0.026314	0.87197	1.3731	0.501134
RPL12L3	0.0264317	0.704585	1.02884	0.324253
RPL5	0.0276599	3.28342	2.88906	-0.394365
RP1-83M4.2	0.0279051	1.4055	1.87308	0.467577
FUS	0.0280383	0.895971	0.57873	-0.317241
RP11-40C6.2	0.0286781	0.586444	0.941173	0.354729
RPL23	0.0300712	3.61305	3.23161	-0.381442
RP11-627K11.1	0.0305468	0.863122	1.19987	0.336751
MT-TT	0.0305809	1.33451	0.980717	-0.353792
CORO1A	0.0315769	1.44889	1.05768	-0.391205
HNRNPC	0.031856	1.75546	1.39699	-0.35847
H2AFV	0.0323984	1.12464	0.763728	-0.36091
RP3-340B19.2	0.0329929	0.548049	0.894785	0.346736
RPL34P27	0.0330228	0.775587	1.1478	0.372217
SEC61B	0.0342084	1.24583	0.915191	-0.330639
TUBA1C	0.0355823	0.878376	0.532351	-0.346024
RP11-480N24.3	0.035953	0.684406	0.994577	0.310171
RPS18P9	0.0372387	1.0391	1.42012	0.381023
GAPDH	0.0377129	5.70294	5.29065	-0.412288
ERH	0.0405822	1.19413	0.877057	-0.317076
HMGN1	0.0411431	1.38144	1.00568	-0.375758
GS1-111G14.1	0.0416895	0.816312	1.15388	0.337569
NOP10	0.0432305	1.00757	0.720402	-0.287171
NDUFB9	0.0455192	0.890027	0.622081	-0.267946
LDHA	0.0463802	3.3895	2.91352	-0.475979
HSPE1	0.0487465	0.858348	0.579086	-0.279261

## Sheet: L- vs P
TopGene_anova SINGULAR analysis
GeneName	Anova.pValue	Latent-.Average	Productive.Average	Delta (Productive - Latent-)
DF_HXB2_3'	5.34e-27	0	3.56097	3.56097
DF_Gag	7.72e-26	0	3.36956	3.36956
DF_Pol	1.83e-22	0	3.00102	3.00102
DF_Tat_Trs_Env_region	4.07e-22	0	2.8303	2.8303
DF_R_(orf)	1.41e-11	0	1.53687	1.53687
CD74	2.44e-08	2.10171	3.83212	1.73041
PTMAP5	1.44e-06	1.86658	0.906831	-0.959754
LAPTM5	3.02e-06	0.968921	1.93051	0.961586
ILF2	3.5e-06	1.02651	0.375393	-0.65112
H3F3B	8.33e-06	2.11136	1.2248	-0.886557
SLC25A5	1.17e-05	1.53389	0.70603	-0.827859
TUBA1B	1.79e-05	3.10686	1.59531	-1.51156
RRM2	3.4e-05	0.780246	0.199608	-0.580638
HSP90AB1	9.39e-05	1.69626	0.846407	-0.849856
H2AFZ	0.000102627	2.1858	1.19419	-0.991611
RPL22L1	0.000132797	0.989105	0.377039	-0.612066
SNRPE	0.000198943	0.950336	0.42247	-0.527867
RPS27	0.000234775	4.52634	4.98208	0.455738
HNRNPDL	0.000245866	1.02084	0.449679	-0.571162
RARRES3	0.000339869	0.229248	0.932989	0.703741
RP5-1052M9.1	0.000349217	1.83194	2.74955	0.917616
SNRPGP10	0.00036465	1.09245	0.507138	-0.585311
HLA-DRA	0.000373493	0.401331	1.3731	0.971772
RPL39	0.000438015	1.47963	2.31374	0.834112
NEAT1	0.000443518	0.343872	1.13181	0.78794
OST4	0.000464011	1.39188	2.08737	0.695493
PTMA	0.000485024	2.89064	1.86182	-1.02883
PSMA4	0.00049948	0.880761	0.39526	-0.485501
HIST1H4C	0.000509019	4.02841	2.50791	-1.5205
HNRNPA1	0.000511017	2.76322	1.98128	-0.781935
TXN	0.000537542	1.95721	1.18631	-0.770907
RPS27L	0.000562563	0.42312	1.12989	0.706765
TPT1	0.000680611	5.01694	5.42808	0.411139
RP11-159C21.4	0.000805362	2.0173	2.70193	0.684626
RPL13AP6	0.000864892	1.7109	2.44665	0.735748
RPL37P23	0.00102203	3.17895	3.77775	0.5988
PFN1	0.00102273	3.36234	2.23205	-1.13029
AC107983.4	0.00109687	0.81116	1.48824	0.677085
RP11-543P15.1	0.00111582	3.13252	3.73875	0.606232
HLA-DRB1	0.00127646	0.419982	1.26379	0.843813
RPL39P3	0.00148211	1.20475	1.815	0.610253
RPS15AP1	0.00148474	3.07255	3.6352	0.562644
RP11-332E4.1	0.00160477	1.53013	2.22231	0.692178
IFITM2	0.00178849	3.14418	2.28259	-0.861591
PSMA3	0.00183259	0.935967	0.467666	-0.468301
XRCC6	0.00183342	1.00956	0.535404	-0.474157
UCP2	0.00222243	1.38445	0.801594	-0.582856
HIST1H1D	0.00227587	1.22569	0.545317	-0.680377
CCND3	0.00229642	0.958672	0.478287	-0.480385
RP11-345K20.2	0.0025283	0.534969	1.06974	0.534769
SNRPB	0.00261527	1.76652	1.11615	-0.650371
RPS14P3	0.0026397	2.11205	2.68252	0.570477
ARPC1B	0.00285531	2.19839	1.47406	-0.724332
SEC61G	0.0028608	1.30843	0.764425	-0.544
RP11-442A13.1	0.00286336	1.15166	1.84409	0.692427
RAN	0.0031589	2.34937	1.59699	-0.752377
IL32	0.00319733	3.82116	3.09653	-0.72463
HLA-DPB1	0.00326234	0.360446	1.00443	0.643987
TUBB4B	0.00351464	1.23939	0.600352	-0.63904
SNRPD1	0.00419039	1.01189	0.535691	-0.476198
STMN1	0.00435169	2.10068	1.28661	-0.814072
ATP5G3	0.00455684	2.00837	1.36204	-0.646328
RPS15A	0.00488221	4.52812	4.93909	0.410975
AC004453.8	0.00514909	2.6635	3.13856	0.475054
SSBP1	0.00518904	0.853841	0.437767	-0.416074
PGK1	0.00542782	2.68002	1.97426	-0.705763
TMBIM6	0.00553345	1.00372	0.569683	-0.434037
RP11-40C6.2	0.00577535	0.42692	0.941173	0.514253
HMGB2	0.00590869	1.14161	0.582045	-0.559561
CD3D	0.00595972	1.29825	1.81354	0.515284
RPS19P3	0.00631944	1.82731	2.35552	0.528207
TUBA4A	0.00644709	1.1438	0.637104	-0.506697
SERBP1	0.00649998	1.0755	0.596348	-0.479149
RP11-112J1.1	0.00692805	1.57669	2.18737	0.610682
MT-CO2	0.00706166	6.08001	5.36479	-0.715219
RP11-480N24.3	0.00708182	0.508496	0.994577	0.486081
RPS15AP38	0.00798435	1.78762	2.54211	0.75449
H2AFV	0.00843394	1.30723	0.763728	-0.543505
GSTO1	0.00869929	0.901352	0.505069	-0.396283
RP11-17A4.1	0.00891183	3.55899	3.9713	0.412305
S100A11	0.00894173	2.42449	1.79852	-0.625968
UQCRB	0.00899304	1.21308	1.73507	0.521992
FBL	0.00926144	1.01819	0.586948	-0.431245
ATF4	0.00934541	1.378	0.862419	-0.515581
MCM7	0.00949488	0.910873	0.46961	-0.441263
NDUFB8P2	0.00958106	1.12888	0.699502	-0.429379
PFDN2	0.00974003	0.826352	0.442303	-0.384049
RPL27AP5	0.0104409	0.828935	1.41091	0.581978
RPL22	0.0106938	2.40999	2.91933	0.509346
LDHA	0.0107135	3.59942	2.91352	-0.685903
AC004057.1	0.0109624	0.40192	0.872507	0.470586
RHOC	0.0115385	0.463769	0.928659	0.464891
MT-ND2	0.0116342	5.45041	4.77618	-0.674226
MT-CO3	0.0117274	6.56687	5.95447	-0.612405
MALAT1	0.0117313	3.9364	4.61261	0.676212
RP11-51L5.2	0.0121001	0.972728	0.538486	-0.434242
CFL1	0.0123402	3.34765	2.74706	-0.600592
HILPDA	0.01261	0.77608	0.340539	-0.435541
EIF5A	0.0126292	1.56211	0.983383	-0.578726
MT-RNR1	0.0127039	6.43411	5.84461	-0.589502
NDUFA6	0.0127649	0.965976	0.565719	-0.400258
MT-ND4	0.0131324	6.7104	6.11626	-0.594144
RP11-84A1.1	0.0132743	0.486728	0.999297	0.512569
RPS19	0.013295	4.92106	5.43622	0.51516
RPS6	0.014179	4.18385	3.71983	-0.464016
HSPA8	0.0142316	2.03354	1.43965	-0.593889
HLA-DPA1	0.0147761	0.531912	1.0537	0.521788
BRK1	0.0147949	0.65192	1.07974	0.427819
SNRPG	0.0149323	1.55288	1.00606	-0.546823
HLA-C	0.0151777	1.53362	2.07491	0.541285
RPL14P1	0.0153139	1.82249	2.31116	0.488664
ARF1	0.0153626	0.88996	0.525354	-0.364606
COX6A1	0.0158871	1.16688	0.758187	-0.408694
EEF1DP5	0.015937	0.787744	1.19487	0.40713
RBX1	0.0160942	0.953433	0.581313	-0.372121
RPS2P46	0.0161677	1.21625	0.759605	-0.456641
ATP5A1	0.016697	1.56137	1.08949	-0.47188
AC002075.4	0.0167787	0.397672	0.840022	0.44235
RPS19P1	0.0174003	0.71116	1.1225	0.411338
ENO1	0.0182607	4.42038	3.79089	-0.629495
RP11-864N7.2	0.0187433	2.40387	2.87352	0.469657
MT-ND5	0.0187929	5.21262	4.50151	-0.711106
IFITM1	0.019868	4.01267	3.23912	-0.773545
RP11-750B16.1	0.0201769	1.98095	2.58279	0.601839
CALM1	0.0204854	0.90021	0.538734	-0.361476
MT-ND4L	0.0215742	3.21042	2.57753	-0.63289
AC092580.4	0.021747	0.756625	1.31299	0.556362
COX8A	0.0220515	2.36378	1.85658	-0.507196
RPL23	0.0232568	3.69878	3.23161	-0.467177
RPL10P3	0.0241235	1.05135	1.53235	0.481
PSMB4	0.0241389	1.41324	0.997814	-0.415427
HIST1H1C	0.0241731	0.83876	0.419681	-0.419078
GAPDHP40	0.024367	1.55518	1.04892	-0.506265
TBCA	0.0244941	0.898577	0.566354	-0.332222
CHCHD2	0.024702	2.51154	1.92641	-0.585133
RP11-761N21.2	0.0251376	0.871697	1.31786	0.44616
PPIA	0.0269273	4.08111	3.53725	-0.543855
RP11-262D11.2	0.0272319	1.38187	1.92336	0.541489
CORO1A	0.0274554	1.52513	1.05768	-0.467448
RPS15AP11	0.0278036	1.45146	2.08055	0.629097
CYTIP	0.0297229	1.28501	0.868717	-0.416292
RPL34P27	0.0300757	0.691993	1.1478	0.455811
GAPDHP65	0.031049	1.37167	0.863306	-0.508365
S100A10	0.0315393	0.869777	1.34265	0.472871
AC144530.1	0.0315473	1.8017	2.35027	0.54857
KLRB1	0.036019	0.256198	0.687528	0.43133
RP11-234A1.1	0.0362954	3.61403	4.01681	0.402782
RP3-340B19.2	0.037552	0.481169	0.894785	0.413616
ATP5J2	0.0384895	1.48767	1.0641	-0.423572
LPXN	0.03859	0.545793	0.927245	0.381452
HNRNPK	0.0398882	1.16059	0.807868	-0.352724
CD53	0.0416851	1.22893	1.63844	0.409506
RP11-627K11.1	0.0417172	0.814665	1.19987	0.385209
EEF1B2P2	0.0418096	1.09522	0.703727	-0.391498
MYL6	0.0419283	3.22649	2.75627	-0.470214
TK1	0.0421556	0.954016	0.566232	-0.387784
RPL15P3	0.0429275	2.4066	2.85849	0.451891
SC22CB-1E7.1	0.0433398	3.04376	3.43475	0.39099
FTH1	0.0441686	2.53934	1.904	-0.635341
FUS	0.0454437	0.89812	0.57873	-0.319391
CD2	0.0459226	1.85818	2.31559	0.457415
MT-ND1	0.0462013	5.72098	5.14679	-0.57419
ATP5B	0.0481115	1.38711	1.00237	-0.384731
CTA-276O3.4	0.0498847	2.97238	3.41305	0.440672

## Sheet: L- vs L+
TopGene_anova SINGULAR analysis
GeneName	Anova.pValue	Latent+.Average	Latent-.Average	Delta (Latent+ - Latent-)
CD74	0.000572356	3.2814	2.10171	1.17969
S100A6	0.00389099	2.12461	1.40149	0.723124
ILF2	0.00628187	0.527448	1.02651	-0.499065
MT-TT	0.00973805	1.33451	0.773737	0.560772
RPL14P1	0.0171066	2.2908	1.82249	0.468306
BRK1	0.0198171	1.08277	0.65192	0.430854
COX6C	0.0202717	1.47107	0.983833	0.487241
HLA-C	0.0206516	2.05293	1.53362	0.519311
RP5-837I24.5	0.0313787	0.527189	0.943641	-0.416452
RP11-51L5.2	0.0322622	0.530505	0.972728	-0.442223
RPL22	0.0354004	2.89229	2.40999	0.482301
CCR7	0.0392576	1.64892	1.11967	0.529255
UQCRB	0.043034	1.59767	1.21308	0.384587
GS1-111G14.1	0.0446489	0.816312	1.27278	-0.456465
CD3D	0.044841	1.72983	1.29825	0.431579

## Sheet: U- vs L-
TopGene_anova SINGULAR analysis
GeneName	Anova.pValue	Latent-.Average	Uninfected-.Average	Delta (Latent- - Uninfected-)
COMMD6	0.00226345	1.00004	0.475143	0.524898
HIST1H1D	0.00366075	1.22569	0.52127	0.704423
RP11-367G18.2	0.00651613	1.00061	0.483394	0.517221
HSPA8	0.00816264	2.03354	1.29787	0.735671
IL32	0.00898105	3.82116	3.01315	0.808009
UCP2	0.0111071	1.38445	0.834005	0.550445
TUBA1C	0.0126802	0.90671	0.405019	0.501691
PFDN5	0.0182275	1.56708	1.10533	0.461753
MT-CO3	0.0229229	6.56687	5.99253	0.574347
ERH	0.0237707	1.2318	0.786539	0.445261
MTND1P23	0.0274759	1.37187	0.840698	0.531175
HIST1H4C	0.0278934	4.02841	2.94403	1.08438
EEF1B2P2	0.0280171	1.09522	0.640929	0.454295
ARPC1B	0.0286916	2.19839	1.61712	0.581273
RPL13AP5	0.0299668	2.3972	1.92783	0.469378
MIR4426	0.0311726	1.43761	0.953365	0.484242
CCND3	0.032825	0.958672	0.545622	0.41305
FXYD5	0.035262	1.53064	1.13986	0.390784
TUBB4B	0.0352896	1.23939	0.732373	0.507019
RHOA	0.0416694	1.40434	0.97705	0.427288
RPL12L3	0.0431381	1.04902	0.671785	0.377239
RPL18A	0.0472161	4.13212	3.82287	0.309257
MT-CO2	0.0476382	6.08001	5.51154	0.568475
CTD-3035D6.1	0.0483454	4.01395	3.57624	0.437711
