# Supplementary material for: The Effect of JAK1/2 Inhibitors on HIV Reservoir Using Primary Lymphoid Cell Model of HIV Latency
Source: Front Immunol. 2021 Aug 31;12:720697. doi: 10.3389/fimmu.2021.720697 (PMC8438319; doi:10.3389/fimmu.2021.720697)
Supplement: Supplementary file 2 [file DataSheet_2.xlsx]

## Sheet: Pathway analysis
Related to Figure 3D. Pathway analysis: Comparing Canonical Pathways for L- vs P and L+ vs. P
Comparison groups	Ingenuity Canonical Pathways	-log(p-value)	Ratio	z-score	Molecules		Comparison groups	Ingenuity Canonical Pathways	-log(p-value)	Ratio	z-score	Molecules
L- vs P	Oxidative Phosphorylation	8.92	0.0642	-2.646	MT-ND5,MT-ND4,MT-CO3,MT-CO2,MT-ND2,MT-ND4L,ATP5MC3		L+ vs P	Oxidative Phosphorylation	10.2	0.0642	-2.646	MT-ND1,MT-ND5,MT-ND4,MT-CO2,MT-ND3,MT-ND2,MT-ND4L
L- vs P	Mitochondrial Dysfunction	7.56	0.0409	#NUM!	MT-ND5,MT-ND4,MT-CO3,MT-CO2,MT-ND2,MT-ND4L,ATP5MC3		L+ vs P	Mitochondrial Dysfunction	8.8	0.0409	#NUM!	MT-ND1,MT-ND5,MT-ND4,MT-CO2,MT-ND3,MT-ND2,MT-ND4L
L- vs P	Sirtuin Signaling Pathway	5.98	0.024	1.633	PGK1,TUBA1B,MT-ND5,MT-ND4,MT-ND2,MT-ND4L,LDHA		L+ vs P	Sirtuin Signaling Pathway	11.8	0.0342	1.414	PGK1,TUBA1B,MT-ND1,MT-ND5,H3F3A/H3F3B,MT-ND4,MT-ND3,MT-ND2,MT-ND4L,SLC25A5
L- vs P	Regulation of Actin-based Motility by Rho	3.2	0.0333	#NUM!	PFN1,ARPC1B,CFL1		L+ vs P	Regulation of Actin-based Motility by Rho	0.964	0.0111	#NUM!	PFN1
L- vs P	Glycolysis I	2.97	0.0769	#NUM!	PGK1,ENO1		L+ vs P	Glycolysis I	1.49	0.0385	#NUM!	PGK1
L- vs P	Gluconeogenesis I	2.97	0.0769	#NUM!	PGK1,ENO1		L+ vs P	Gluconeogenesis I	1.49	0.0385	#NUM!	PGK1
L- vs P	RhoA Signaling	2.79	0.0242	#NUM!	PFN1,ARPC1B,CFL1		L+ vs P	RhoA Signaling	0.833	0.00806	#NUM!	PFN1
L- vs P	Interferon Signaling	2.69	0.0556	#NUM!	IFITM2,IFITM1		L+ vs P	Interferon Signaling	N/A
L- vs P	Antigen Presentation Pathway	2.64	0.0526	#NUM!	HLA-DRA,CD74		L+ vs P	Antigen Presentation Pathway	N/A
L- vs P	Cdc42 Signaling	2.43	0.018	#NUM!	ARPC1B,CFL1,HLA-DRA		L+ vs P	Cdc42 Signaling	N/A
L- vs P	Remodeling of Epithelial Adherens Junctions	2.13	0.029	#NUM!	TUBA1B,ARPC1B		L+ vs P	Remodeling of Epithelial Adherens Junctions	1.07	0.0145	#NUM!	TUBA1B
L- vs P	EIF2 Signaling	2.09	0.0136	#NUM!	HNRNPA1,RPS27L,RPL39		L+ vs P	EIF2 Signaling	5.09	0.0226	#NUM!	HNRNPA1,RPL23A,RPL39,ATF4,RPS2
L- vs P	Hypoxia Signaling in the Cardiovascular System	2.06	0.0267	#NUM!	HSP90AB1,LDHA		L+ vs P	Hypoxia Signaling in the Cardiovascular System	2.39	0.0267	#NUM!	HSP90AB1,ATF4
L- vs P	Actin Cytoskeleton Signaling	2.06	0.0132	#NUM!	PFN1,ARPC1B,CFL1		L+ vs P	DNA Methylation and Transcriptional Repression Signaling	3.07	0.0588	#NUM!	H3F3A/H3F3B,HIST1H4C
L- vs P	Axonal Guidance Signaling	2	0.00883	#NUM!	TUBA1B,PFN1,ARPC1B,CFL1		L+ vs P	Transcriptional Regulatory Network in Embryonic Stem Cells	2.67	0.037	#NUM!	H3F3A/H3F3B,HIST1H4C
L- vs P	Prostate Cancer Signaling	0.779	0.0103	#NUM!	HSP90AB1		L+ vs P	Prostate Cancer Signaling	2.17	0.0206	#NUM!	HSP90AB1,ATF4
L- vs P	p38 MAPK Signaling	N/A					L+ vs P	p38 MAPK Signaling	1.99	0.0167	#NUM!	H3F3A/H3F3B,ATF4
